# Supplementary material for: The Pseudo-Bilayer Bulk Heterojunction Active Layer of Polymer Solar Cells in Green Solvent with 18.48% Efficiency
Source: Polymers (Basel). 2025 Jan 22;17(3):284. doi: 10.3390/polym17030284 (PMC11819932; doi:10.3390/polym17030284)
Supplement: Supplementary file 1 [file polymers-17-00284-s001.zip]

Archive with 1 entries (1 files):
- polymers-3423712-supplementary.pdf
